# Supplementary material for: Measuring the Pull-Off Force of an Individual Fiber Using a Novel Picoindenter/Scanning Electron Microscope Technique
Source: Materials (Basel). 2017 Sep 13;10(9):1074. doi: 10.3390/ma10091074 (PMC5615728; doi:10.3390/ma10091074)
Supplement: Supplementary file 1 [file materials-10-01074-s001.zip]

Archive with 1 entries (1 files):
- materials-219939-supplementary.mp4
